# Supplementary material for: Phase II Trial of Sorafenib in Patients with Chemotherapy Refractory Metastatic Esophageal and Gastroesophageal (GE) Junction Cancer
Source: PLoS One. 2015 Aug 14;10(8):e0134731. doi: 10.1371/journal.pone.0134731 (PMC4537304; doi:10.1371/journal.pone.0134731)
Supplement: S1 Table — (XLSX) [file pone.0134731.s002.xlsx]

## Sheet: Sheet1
Supplemental Table 1. Summary of mutations in adenocarcinoma of sorafenib complete responder detected on next generation sequencing.
Chrom	Position	Ref	Alt	Gene	Protein	Coverage	VariantFrequency	Hotspot
1	27105930	G	-	ARID1A	p.G1847fs	244	0.197
3	70005668	A	G	MITF	p.K334E	200	0.1
3	70008522	G	A	MITF	p.R371Q	216	0.181
3	178952085	A	G	PIK3CA	p.H1047R	173	0.26	YES
3	189584500	C	T	TP63	p.R266*	243	0.296
7	116422117	T	A	MET	p.F1200I	490	0.235
8	68981321	G	A	PREX2	p.D465N	152	0.092
8	128750731	G	T	MYC	p.V75F	273	0.26
10	70451287	C	T	TET1	p.R2043C	139	0.324
13	110435128	-	G	IRS2	p.P1091fs	211	0.318
16	65015953	T	C	CDH11	p.I417M	107	0.159
17	7579359	G	A	TP53	p.R110C	207	0.188	YES
19	10277304	C	A	DNMT1	p.Q271H	158	0.063
19	52714579	C	T	PPP2R1A	p.R113W	89	0.258
20	36026210	G	A	SRC	p.R271Q	148	0.297
20	40714463	A	G	PTPRT	p.S1293P	75	0.093
22	30067939	T	C	NF2	p.L374_splice	97	0.412
22	41513197	CT	-	EP300	p.G34fs	218	0.298
